# Supplementary material for: Cntnap2 loss drives striatal neuron hyperexcitability and behavioral inflexibility
Source: eLife. 2025 Jul 21;13:RP100162. doi: 10.7554/eLife.100162 (PMC12279377; doi:10.7554/eLife.100162)
Supplement: Figure 2—figure supplement 2—source data 1. [file elife-100162-fig2-figsupp2-data1.zip]

Archive with 1 entries (1 files):
- Figure_2-figure_supplement_2-source_data_1.pdf
